# Supplementary material for: Culex quinquefasciatus Holobiont: A Fungal Metagenomic Approach
Source: Front Fungal Biol. 2022 Aug 2;3:918052. doi: 10.3389/ffunb.2022.918052 (PMC10512223; doi:10.3389/ffunb.2022.918052)
Supplement: Supplementary Data Sheet 1 — Krona plots of Cx. quinquefasciatus fungal holobiont identified in each development instar. L, larvae; M, sucrose-fed male; SF, sucrose-fed females; BF, blood-fed females. The results are illustrated in an interactive zooming and multi-layered fungal map obtained by Krona (html format), showing the mean taxonomic distribution and relative abundance of taxa. [file DataSheet_1.zip]

Archive with 1 entries (1 files):
- Supplementary figure S2 (1).html
