# Supplementary material for: Culex quinquefasciatus Holobiont: A Fungal Metagenomic Approach
Source: Front Fungal Biol. 2022 Aug 2;3:918052. doi: 10.3389/ffunb.2022.918052 (PMC10512223; doi:10.3389/ffunb.2022.918052)
Supplement: Supplementary file 4 [file Table_1.xlsx]

## Sheet: Suppl_Table1
Supplementary Table S1. Complete reads from mosquito stages: L: larvae, M: sucrose-fed male, SF: sucrose-fed females, BF: blood-fed females. Each library was constructed from groups of 20 individuals.
Sample ID	Total read bases	Total reads	GC(%)	AT(%)	Q20(%)	Q30(%)
L Set 1	45,681,566	151.766	54.62	45.38	85.91	74.82
M Set 1	42,138,796	139.996	54.65	45.35	78.31	66.98
SF Set 1	48,486,886	161.086	54.55	45.45	78.47	67.07
BF Set 1	68,732,748	228.348	54.11	45.89	87.99	77.95
L Set 2	84,491,302	280.702	53.64	46.36	83.18	72.95
M Set 2	84,890,428	282.028	54.84	45.16	83.78	73.13
SF Set 2	79,895,032	265.432	54.72	45.28	83.6	72.91
Total	454,316,758	1509.36
Sample ID : Sample name.
Total read bases : Total number of bases sequenced.
Total reads: Total number of reads. For Illumina paired-end sequencing, this value refers to the sum of read 1 and read 2.
GC (%): GC content.
AT (%): AT content.
Q20 (%): Ratio of bases that have phred quality score of over 20.
Q30 (%): Ratio of bases that have phred quality score of over 30.
