# Supplementary material for: Culex quinquefasciatus Holobiont: A Fungal Metagenomic Approach
Source: Front Fungal Biol. 2022 Aug 2;3:918052. doi: 10.3389/ffunb.2022.918052 (PMC10512223; doi:10.3389/ffunb.2022.918052)
Supplement: Supplementary Table 2 — Reads assigned as fungal OTUs at 97% identity from all mosquito stages: L, larvae; M, sucrose-fed male; SF, sucrose-fed females; BF, blood-fed females. [file Table_2.xlsx]

## Sheet: Counts
Reads assigned as fungal OTUs at 97% identity from all mosquito stages
L: larvae, M: sucrose-fed male, SF: sucrose-fed females, BF: blood-fed females.
OTUID	Total Reads	SF	L	M	BF	SH/GenBank	Kingdom	Phylum	Class	Order	Family	Genus	Species
OTU_1	20371	3546	9101	7711	13	SH1529984.08FU	Fungi	Ascomycota	Eurotiomycetes	Eurotiales	Aspergillaceae	Penicillium	Penicillium_polonicum
OTU_2	9088	0	9066	22	0	SH2750197.08FU	Fungi	Mucoromycota	Mucoromycotina	environmental samples	unidentified Mucoromycotina
OTU_3	2185	313	1428	428	16	SH1572816.08FU	Fungi	Ascomycota	Dothideomycetes	Capnodiales	Cladosporiaceae	Cladosporium	Cladosporiales
OTU_4	397	0	364	29	4	SH1649120.08FU	Fungi	Ascomycota	Eurotiomycetes	Eurotiales	Aspergillaceae	Aspergillus	Aspergillus_penicillioides
OTU_5	256	61	46	149	0	SH1570474.08FU	Fungi	Ascomycota	Saccharomycetes	Saccharomycetales	Saccharomycetales_fam_Incertae_sedis	Candida	Candida_parapsilosis
OTU_6	308	10	225	73	0	SH1546026.08FU	Fungi	Basidiomycota	Agaricostilbomycetes	Agaricostilbales	Agaricostilbaceae	Sterigmatomyces	Sterigmatomyces_halophilus
OTU_7	202	19	153	30	0	SH1565321.08FU	Fungi	Ascomycota	Sordariomycetes	Hypocreales	unidentified	unidentified	Hypocreales_sp
OTU_8	204	5	0	199	0	SH1547057.08FU	Fungi	Ascomycota	Dothideomycetes	Pleosporales	Didymellaceae	Didymella	Didymella_exigua
OTU_9	226	9	217	0	0	SH3318052.08FU	Fungi	environmental samples	uncultured fungus	unidentified	unidentified	unidentified	unidentified
OTU_10	135	57	0	78	0	SH1558791.08FU	Fungi	Basidiomycota	Microbotryomycetes	Sporidiobolales	Sporidiobolaceae	Rhodotorula	Rhodotorula_mucilaginosa
OTU_11	212	14	67	131	0	SH2706728.08FU	Fungi	Ascomycota	Dothideomycetes	Capnodiales	unidentified	unidentified	Capnodiales_sp
OTU_12	126	36	78	12	0	SH1526398.08FU	Fungi	Ascomycota	Dothideomycetes	Pleosporales	Pleosporaceae	Alternaria	Alternaria_eichhorniae
OTU_13	115	0	14	101	0	SH1516571.08FU	Fungi	Ascomycota	Saccharomycetes	Saccharomycetales	Debaryomycetaceae	Debaryomyces	Debaryomyces_prosopidis
OTU_14	41	0	41	0	0	SH1522791.08FU	Fungi	Basidiomycota	Tremellomycetes	Tremellales	Bulleribasidiaceae	Hannaella	Hannaella_luteola
OTU_15	57	0	57	0	0	SH1610160.08FU	Fungi	Ascomycota	Sordariomycetes	Hypocreales	Nectriaceae	Gibberella	Gibberella_zeae
OTU_16	33	0	0	33	0	SH1559722.08FU	Fungi	Ascomycota	Saccharomycetes	Saccharomycetales	unidentified	unidentified	Saccharomycetales_sp
OTU_17	43	6	7	30	0	SH1515384.08FU	Fungi	Basidiomycota	Malasseziomycetes	Malasseziales	Malasseziaceae	Malassezia	Malassezia_restricta
OTU_18	33	0	33	0	0	SH1577457.08FU	Fungi	Ascomycota	Dothideomycetes	Capnodiales	Mycosphaerellaceae	Ramularia	Ramularia_nyssicola
OTU_19	21	0	0	21	0	SH2738132.08FU	Fungi	environmental samples	uncultured fungus	unidentified	unidentified	unidentified	unidentified
OTU_20	31	0	31	0	0	SH1565480.08FU	Fungi	Ascomycota	Leotiomycetes	Helotiales	Myxotrichaceae	Oidiodendron	Oidiodendron_sp
OTU_21	39	0	39	0	0	SH1565842.08FU	Fungi	Ascomycota	Eurotiomycetes	Chaetothyriales	Herpotrichiellaceae	unidentified	Herpotrichiellaceae_sp
OTU_22	17	0	17	0	0	SH1545015.08FU	Fungi	Basidiomycota	Agaricomycetes	Trechisporales	Trechisporales_fam_Incertae_sedis	Sistotremastrum	Sistotremastrum_guttuliferum
OTU_23	28	0	12	16	0	SH1572959.08FU	Fungi	Ascomycota	Eurotiomycetes	Eurotiales	Aspergillaceae	Aspergillus	Aspergillus chevalieri
OTU_24	18	0	18	0	0	SH2721628.08FU	Fungi	Ascomycota	Leotiomycetes	Leotiomycetes incertae sedis	Leotiomycetes incertae sedis	Mycosymbioces
OTU_25	14	0	0	0	14	SH1649037.08FU	Fungi	Basidiomycota	Pucciniomycetes	Pucciniales	Pucciniaceae	Puccinia	Puccinia_sorghi
OTU_26	13	0	13	0	0	SH1526400.08FU	Fungi	Ascomycota	Dothideomycetes	Pleosporales	Pleosporaceae	Curvularia	Curvularia_heteropogonis
OTU_27	11	11	0	0	0	SH1549787.08FU	Fungi	Ascomycota	Dothideomycetes	Capnodiales	unidentified	unidentified	Capnodiales_sp
OTU_28	17	0	17	0	0	SH1516501.08FU	Fungi	Ascomycota	Leotiomycetes	Rhytismatales	Rhytismataceae	Lophodermium	Lophodermium_pinastri
OTU_29	20	0	20	0	0	SH2722940.08FU	Fungi	Ascomycota	Leotiomycetes	Leotiomycetes incertae sedis	Leotiomycetes incertae sedis	Leohumicola	Leohumicola lenta
OTU_30	11	0	0	11	0	SH1556068.08FU	Fungi	Basidiomycota	Tremellomycetes	Cystofilobasidiales	Cystofilobasidiales_fam_Incertae_sedis	Mrakiella	Mrakiella_aquatica
OTU_31	14	0	14	0	0	SH1508227.08FU	Fungi	Ascomycota	Pezizomycetes	Pezizales	Sarcosomataceae	unidentified	Sarcosomataceae_sp
OTU_32	9	8	0	1	0	SH1616875.08FU	Fungi	Basidiomycota	Tremellomycetes	Trichosporonales	Trichosporonaceae	Cutaneotrichosporon	Cutaneotrichosporon_debeurmannianum
OTU_33	10	10	0	0	0	SH1601394.08FU	Fungi	Basidiomycota	Agaricomycetes	Cantharellales	Cantharellales_fam_Incertae_sedis	Sistotrema	Sistotrema_sp
OTU_34	9	0	9	0	0	SH1654377.08FU	Fungi	unidentified	unidentified	unidentified	unidentified	unidentified	Fungi_sp
OTU_35	18	0	18	0	0	SH1523117.08FU	Fungi	Ascomycota	Leotiomycetes	Helotiales	unidentified	unidentified	Helotiales_sp
OTU_36	9	0	0	9	0	SH1560631.08FU	Fungi	Ascomycota	Sordariomycetes	Hypocreales	Hypocreales_fam_Incertae_sedis	Acremonium	Acremonium_alternatum
OTU_37	13	0	13	0	0	SH3598175.08FU	Fungi	Ascomycota	Eurotiomycetes	Chaetothyriales	Herpotrichiellaceae	Cladophialophora	Cladophialophora sp
OTU_38	13	0	13	0	0	SH1565819.08FU	Fungi	Ascomycota	Eurotiomycetes	Chaetothyriales	Herpotrichiellaceae	Cladophialophora	Cladophialophora_sp
OTU_39	17	0	17	0	0	SH1607997.08FU	Fungi	Mortierellomycota	Mortierellomycetes	Mortierellales	Mortierellaceae	Mortierella	Mortierella_humilis
OTU_40	25	0	25	0	0	SH1633461.08FU	Fungi	Basidiomycota	Agaricomycetes	Russulales	Russulaceae	Russula	Russula_sp
OTU_41	8	0	0	0	8	SH2724721.08FU	Fungi	Ascomycota	Sordariomycetes	Xylariales	Anungitiomycetaceae	Anungitiomyces	Anungitiomyces stellenboschiensis
OTU_42	7	0	0	7	0	SH1615230.08FU	Fungi	Basidiomycota	Agaricomycetes	Polyporales	unidentified	unidentified	Polyporales_sp
OTU_43	10	0	10	0	0	SH2706630.08FU	Fungi	Basidiomycota	Agaricomycetes	Agaricales	Inocybaceae	Inocybe	Inocybe_sp
OTU_44	7	7	0	0	0	SH1649626.08FU	Fungi	Basidiomycota	Exobasidiomycetes	Exobasidiales	Brachybasidiaceae	Meira	Meira_nashicola
OTU_45	7	0	0	7	0	SH1646326.08FU	Fungi	Ascomycota	Dothideomycetes	Pleosporales	unidentified	unidentified	Pleosporales_sp
OTU_46	7	0	7	0	0	SH1560641.08FU	Fungi	Ascomycota	Sordariomycetes	Hypocreales	Hypocreales_fam_Incertae_sedis	Acremonium	Acremonium_charticola
OTU_47	27	0	27	0	0	SH2730029.08FU	Fungi	Mucoromycota	Mucoromycotina	environmental samples	unidentified Mucoromycotina
OTU_48	13	0	13	0	0	MF571337	Fungi	Ascomycota	Sordariomycetes	Hypocreales	Hypocreales incertae sedis	Acremonium
OTU_49	11	0	11	0	0	SH2714980.08FU	Fungi	Ascomycota	Eurotiomycetes	Chaetothyriales	Herpotrichiellaceae	Cladophialophora	unclassified Cladophialophora
OTU_50	7	0	7	0	0	SH1569874.08FU	Fungi	Ascomycota	Eurotiomycetes	Chaetothyriales	Herpotrichiellaceae	unidentified	Herpotrichiellaceae_sp
OTU_51	4	0	4	0	0	NR_173904.1	Fungi	Basidiomycota	Agaricomycetes	Cantharellales	Hydnaceae	Bergerella	Bergerella atrofusca
OTU_52	7	0	7	0	0	SH1648000.08FU	Fungi	Ascomycota	Lecanoromycetes	Ostropales	Graphidaceae	Xalocoa	Xalocoa_ocellata
OTU_53	73	1	1	71	0	SH1572792.08FU	Fungi	Ascomycota	Dothideomycetes	Capnodiales	Mycosphaerellaceae	Mycosphaerella	Mycosphaerella_tassiana
OTU_54	4	0	4	0	0	SH1546821.08FU	Fungi	Basidiomycota	Agaricomycetes	Boletales	Astraeaceae	Astraeus	Astraeus_sp
OTU_55	2	0	2	0	0	SH1598229.08FU	Fungi	Basidiomycota	Pucciniomycetes	Pucciniales	Pucciniaceae	Puccinia	Puccinia_graminis

## Sheet: Relative Abundance
Relative Abundance assigned to fungal OTUs
L: larvae, M: sucrose-fed male, SF: sucrose-fed females, BF: blood-fed females.
OTUID	Total Reads	SF	L	M	BF	SH/GenBank	Kingdom	Phylum	Class	Order	Family	Genus	Species
OTU_1	20371	86.2144	42.796	84.0986	23.6364	SH1529984.08FU	Fungi	Ascomycota	Eurotiomycetes	Eurotiales	Aspergillaceae	Penicillium	Penicillium_polonicum
OTU_2	9088	0	42.6314	0.239939	0	SH2750197.08FU	Fungi	Mucoromycota	Mucoromycotina	environmental samples	unidentified Mucoromycotina
OTU_3	2185	7.61002	6.71494	4.6679	29.0909	SH1572816.08FU	Fungi	Ascomycota	Dothideomycetes	Capnodiales	Cladosporiaceae	Cladosporium	Cladosporiales
OTU_4	397	0	1.71165	0.316283	7.27273	SH1649120.08FU	Fungi	Ascomycota	Eurotiomycetes	Eurotiales	Aspergillaceae	Aspergillus	Aspergillus_penicillioides
OTU_5	256	1.4831	0.216308	1.62504	0	SH1570474.08FU	Fungi	Ascomycota	Saccharomycetes	Saccharomycetales	Saccharomycetales_fam_Incertae_sedis	Candida	Candida_parapsilosis
OTU_6	308	0.243132	1.05803	0.796161	0	SH1546026.08FU	Fungi	Basidiomycota	Agaricostilbomycetes	Agaricostilbales	Agaricostilbaceae	Sterigmatomyces	Sterigmatomyces_halophilus
OTU_7	202	0.46195	0.719458	0.327189	0	SH1565321.08FU	Fungi	Ascomycota	Sordariomycetes	Hypocreales	unidentified	unidentified	Hypocreales_sp
OTU_8	204	0.121566	0	2.17036	0	SH1547057.08FU	Fungi	Ascomycota	Dothideomycetes	Pleosporales	Didymellaceae	Didymella	Didymella_exigua
OTU_9	226	0.218818	1.02041	0	0	SH3318052.08FU	Fungi	environmental samples	uncultured fungus	unidentified	unidentified	unidentified	unidentified
OTU_10	135	1.38585	0	0.850693	0	SH1558791.08FU	Fungi	Basidiomycota	Microbotryomycetes	Sporidiobolales	Sporidiobolaceae	Rhodotorula	Rhodotorula_mucilaginosa
OTU_11	212	0.340384	0.315057	1.42873	0	SH2706728.08FU	Fungi	Ascomycota	Dothideomycetes	Capnodiales	unidentified	unidentified	Capnodiales_sp
OTU_12	126	0.875274	0.366783	0.130876	0	SH1526398.08FU	Fungi	Ascomycota	Dothideomycetes	Pleosporales	Pleosporaceae	Alternaria	Alternaria_eichhorniae
OTU_13	115	0	0.0658328	1.10154	0	SH1516571.08FU	Fungi	Ascomycota	Saccharomycetes	Saccharomycetales	Debaryomycetaceae	Debaryomyces	Debaryomyces_prosopidis
OTU_14	41	0	0.192796	0	0	SH1522791.08FU	Fungi	Basidiomycota	Tremellomycetes	Tremellales	Bulleribasidiaceae	Hannaella	Hannaella_luteola
OTU_15	57	0	0.268033	0	0	SH1610160.08FU	Fungi	Ascomycota	Sordariomycetes	Hypocreales	Nectriaceae	Gibberella	Gibberella_zeae
OTU_16	33	0	0	0.359908	0	SH1559722.08FU	Fungi	Ascomycota	Saccharomycetes	Saccharomycetales	unidentified	unidentified	Saccharomycetales_sp
OTU_17	43	0.145879	0.0329164	0.327189	0	SH1515384.08FU	Fungi	Basidiomycota	Malasseziomycetes	Malasseziales	Malasseziaceae	Malassezia	Malassezia_restricta
OTU_18	33	0	0.155177	0	0	SH1577457.08FU	Fungi	Ascomycota	Dothideomycetes	Capnodiales	Mycosphaerellaceae	Ramularia	Ramularia_nyssicola
OTU_19	21	0	0	0.229033	0	SH2738132.08FU	Fungi	environmental samples	uncultured fungus	unidentified	unidentified	unidentified	unidentified
OTU_20	31	0	0.145773	0	0	SH1565480.08FU	Fungi	Ascomycota	Leotiomycetes	Helotiales	Myxotrichaceae	Oidiodendron	Oidiodendron_sp
OTU_21	39	0	0.183391	0	0	SH1565842.08FU	Fungi	Ascomycota	Eurotiomycetes	Chaetothyriales	Herpotrichiellaceae	unidentified	Herpotrichiellaceae_sp
OTU_22	17	0	0.0799398	0	0	SH1545015.08FU	Fungi	Basidiomycota	Agaricomycetes	Trechisporales	Trechisporales_fam_Incertae_sedis	Sistotremastrum	Sistotremastrum_guttuliferum
OTU_23	28	0	0.0564281	0.174501	0	SH1572959.08FU	Fungi	Ascomycota	Eurotiomycetes	Eurotiales	Aspergillaceae	Aspergillus	Aspergillus chevalieri
OTU_24	18	0	0.0846422	0	0	SH2721628.08FU	Fungi	Ascomycota	Leotiomycetes	Leotiomycetes incertae sedis	Leotiomycetes incertae sedis	Mycosymbioces
OTU_25	14	0	0	0	25.4545	SH1649037.08FU	Fungi	Basidiomycota	Pucciniomycetes	Pucciniales	Pucciniaceae	Puccinia	Puccinia_sorghi
OTU_26	13	0	0.0611304	0	0	SH1526400.08FU	Fungi	Ascomycota	Dothideomycetes	Pleosporales	Pleosporaceae	Curvularia	Curvularia_heteropogonis
OTU_27	11	0.267445	0	0	0	SH1549787.08FU	Fungi	Ascomycota	Dothideomycetes	Capnodiales	unidentified	unidentified	Capnodiales_sp
OTU_28	17	0	0.0799398	0	0	SH1516501.08FU	Fungi	Ascomycota	Leotiomycetes	Rhytismatales	Rhytismataceae	Lophodermium	Lophodermium_pinastri
OTU_29	20	0	0.0940468	0	0	SH2722940.08FU	Fungi	Ascomycota	Leotiomycetes	Leotiomycetes incertae sedis	Leotiomycetes incertae sedis	Leohumicola	Leohumicola lenta
OTU_30	11	0	0	0.119969	0	SH1556068.08FU	Fungi	Basidiomycota	Tremellomycetes	Cystofilobasidiales	Cystofilobasidiales_fam_Incertae_sedis	Mrakiella	Mrakiella_aquatica
OTU_31	14	0	0.0658328	0	0	SH1508227.08FU	Fungi	Ascomycota	Pezizomycetes	Pezizales	Sarcosomataceae	unidentified	Sarcosomataceae_sp
OTU_32	9	0.194505	0	0.0109063	0	SH1616875.08FU	Fungi	Basidiomycota	Tremellomycetes	Trichosporonales	Trichosporonaceae	Cutaneotrichosporon	Cutaneotrichosporon_debeurmannianum
OTU_33	10	0.243132	0	0	0	SH1601394.08FU	Fungi	Basidiomycota	Agaricomycetes	Cantharellales	Cantharellales_fam_Incertae_sedis	Sistotrema	Sistotrema_sp
OTU_34	9	0	0.0423211	0	0	SH1654377.08FU	Fungi	unidentified	unidentified	unidentified	unidentified	unidentified	Fungi_sp
OTU_35	18	0	0.0846422	0	0	SH1523117.08FU	Fungi	Ascomycota	Leotiomycetes	Helotiales	unidentified	unidentified	Helotiales_sp
OTU_36	9	0	0	0.0981568	0	SH1560631.08FU	Fungi	Ascomycota	Sordariomycetes	Hypocreales	Hypocreales_fam_Incertae_sedis	Acremonium	Acremonium_alternatum
OTU_37	13	0	0.0611304	0	0	SH3598175.08FU	Fungi	Ascomycota	Eurotiomycetes	Chaetothyriales	Herpotrichiellaceae	Cladophialophora	Cladophialophora sp
OTU_38	13	0	0.0611304	0	0	SH1565819.08FU	Fungi	Ascomycota	Eurotiomycetes	Chaetothyriales	Herpotrichiellaceae	Cladophialophora	Cladophialophora_sp
OTU_39	17	0	0.0799398	0	0	SH1607997.08FU	Fungi	Mortierellomycota	Mortierellomycetes	Mortierellales	Mortierellaceae	Mortierella	Mortierella_humilis
OTU_40	25	0	0.117559	0	0	SH1633461.08FU	Fungi	Basidiomycota	Agaricomycetes	Russulales	Russulaceae	Russula	Russula_sp
OTU_41	8	0	0	0	14.5455	SH2724721.08FU	Fungi	Ascomycota	Sordariomycetes	Xylariales	Anungitiomycetaceae	Anungitiomyces	Anungitiomyces stellenboschiensis
OTU_42	7	0	0	0.0763442	0	SH1615230.08FU	Fungi	Basidiomycota	Agaricomycetes	Polyporales	unidentified	unidentified	Polyporales_sp
OTU_43	10	0	0.0470234	0	0	SH2706630.08FU	Fungi	Basidiomycota	Agaricomycetes	Agaricales	Inocybaceae	Inocybe	Inocybe_sp
OTU_44	7	0.170192	0	0	0	SH1649626.08FU	Fungi	Basidiomycota	Exobasidiomycetes	Exobasidiales	Brachybasidiaceae	Meira	Meira_nashicola
OTU_45	7	0	0	0.0763442	0	SH1646326.08FU	Fungi	Ascomycota	Dothideomycetes	Pleosporales	unidentified	unidentified	Pleosporales_sp
OTU_46	7	0	0.0329164	0	0	SH1560641.08FU	Fungi	Ascomycota	Sordariomycetes	Hypocreales	Hypocreales_fam_Incertae_sedis	Acremonium	Acremonium_charticola
OTU_47	27	0	0.126963	0	0	SH2730029.08FU	Fungi	Mucoromycota	Mucoromycotina	environmental samples	unidentified Mucoromycotina
OTU_48	13	0	0.0611304	0	0	MF571337	Fungi	Ascomycota	Sordariomycetes	Hypocreales	Hypocreales incertae sedis	Acremonium
OTU_49	11	0	0.0517258	0	0	SH2714980.08FU	Fungi	Ascomycota	Eurotiomycetes	Chaetothyriales	Herpotrichiellaceae	Cladophialophora	unclassified Cladophialophora
OTU_50	7	0	0.0329164	0	0	SH1569874.08FU	Fungi	Ascomycota	Eurotiomycetes	Chaetothyriales	Herpotrichiellaceae	unidentified	Herpotrichiellaceae_sp
OTU_51	4	0	0.0188094	0	0	NR_173904.1	Fungi	Basidiomycota	Agaricomycetes	Cantharellales	Hydnaceae	Bergerella	Bergerella atrofusca
OTU_52	7	0	0.0329164	0	0	SH1648000.08FU	Fungi	Ascomycota	Lecanoromycetes	Ostropales	Graphidaceae	Xalocoa	Xalocoa_ocellata
OTU_53	73	0.0243132	0.00470234	0.774348	0	SH1572792.08FU	Fungi	Ascomycota	Dothideomycetes	Capnodiales	Mycosphaerellaceae	Mycosphaerella	Mycosphaerella_tassiana
OTU_54	4	0	0.0188094	0	0	SH1546821.08FU	Fungi	Basidiomycota	Agaricomycetes	Boletales	Astraeaceae	Astraeus	Astraeus_sp
OTU_55	2	0	0.00940468	0	0	SH1598229.08FU	Fungi	Basidiomycota	Pucciniomycetes	Pucciniales	Pucciniaceae	Puccinia	Puccinia_graminis
